# Supplementary material for: Development and Application of a Robust Imine-Based Covalent Organic Framework for Stir Bar Sorptive Extraction of Estrogens in Environmental Water
Source: Molecules. 2024 Dec 6;29(23):5763. doi: 10.3390/molecules29235763 (PMC11643056; doi:10.3390/molecules29235763)
Supplement: Supplementary file 1 [file molecules-29-05763-s001.zip]

Archive with 1 entries (1 files):
- molecules-3313993-supplementary.pdf
